# Supplementary material for: Analysis of Resistance to Antimicrobials and Presence of Virulence/Stress Response Genes in Campylobacter Isolates from Patients with Severe Diarrhoea
Source: PLoS One. 2015 Mar 17;10(3):e0119268. doi: 10.1371/journal.pone.0119268 (PMC4363897; doi:10.1371/journal.pone.0119268)
Supplement: S1 Table — (XLSX) [file pone.0119268.s001.xlsx]

## Sheet: Analysis
		2005		2006		2007		2008		2009		2010		2011		2012		2013
		Total	Positive	Total	Positive	Total	Positive	Total	Positive	Total	Positive	Total	Positive	Total	Positive	Total	Positive	Total	Positive
	Aeromonas		2		1		6		3		3		2		3		5		1
	Campylobacter		28		39		78		61		80		41		80		37		51
	E.coli		40		59		108		103		86		105		56		82		103
	Salmonella		156		237		235		232		274		320		256		307		236
	Shigella		45		65		119		56		53		47		40		52		48
	Vibrio		1		0		2		0		0		2		1		1		0
	Yersinia		0		0		1		0		0		0		1		1		0
		2220	274	1916	437	2460	578	2394	504	2528	548	2726	593	3347	560	4373	563	4176	521
